# Supplementary material for: The Impact of 5-Hydroxytryptophan Supplementation on Cognitive Function and Mood in Singapore Older Adults: A Randomized Controlled Trial
Source: Nutrients. 2025 Aug 27;17(17):2773. doi: 10.3390/nu17172773 (PMC12430700; doi:10.3390/nu17172773)
Supplement: Supplementary file 1 [file nutrients-17-02773-s001.zip]

Archive with 1 entries (1 files):
- nutrients-3759165-supplementary.pdf
